# Supplementary material for: Cost-effectiveness of physical activity interventions in cancer survivors of developed countries: a systematic review
Source: J Cancer Surviv. 2021 Feb 23;15(6):961–75. doi: 10.1007/s11764-021-01002-0 (PMC8521580; doi:10.1007/s11764-021-01002-0)
Supplement: Supplementary file 1 — (XLSX 19 kb) [file 11764_2021_1002_MOESM1_ESM.xlsx]

## Sheet: Tabelle1
			Table 2. Summary of study characteristics supplement
	May et al.53	Gordon et al.54	van Waart et al.55	Kampshoff et al.56	Mewes et al.57	Haines et al.58	Ha et al.52
Year of Publication	2017	2017	2018	2018	2015	2010	2019
Country	Netherlands	Australia	Netherlands	Netherlands	Netherlands	Australia	USA
Study design	CT based CUA	CT based CUA and CEA	CT based CUA and CEA	CT based CUA	AM and CT based CUA	CT based CUA	AM based CUA
Population	165 (f) breast cancer; 18 (m) and 11 (f) colon cancer	194 (f) breast cancer	230 (f) breast cancer	181 (f) breast; 49 colon; 12 ovarian; 26 lymphoma; 4 cervix and 5 testis cancer (55(m) and 41 (f))	422 (f) breast cancer	89 (f) breast cancer	547 (f) and 551 (m) lung cancer
Sample Characteristics	mean age 50.0 +- 7.9 int.; 49.4+- 7.6 contr. in breast cancer; Mean age 57.4 +- 11.2 int. and 59.1 +- 8.9 contr. in colon cancer. Exception patients with breast cancer in the treatment group were higher educated	average 52+/- 8years; BMI 26.6 +/-5.2kg/m2	mean age 51 years; Non participants were significantly less educated and less likely to be working	mean age HI: 53 years LMI: 55 years	mean age 48.2 years	mean age 55.9 years int. and 54.2 years contr.	mean age 78.9 years
Setting	outpatient clinic (7 centre)	home based, telephone based (4 centre)	in-hospital based, home based (12 centre)	NI	CBT: hospital based; PE: home-based	home based	study center based, home based (8 centre)
Intervention specification	D 60min; I 45-65% of one repetition max; F 2 (supervised); DP 18 weeks	Fit for Future: D 45min; I NI; F 4; DP: 32 weeks; - Telephone session: D 45min; I NI; F 4 ( telephone support 16 times); DP: 48 weeks	Onco-Move: D 30min ; I low; F 5 (self managed); DP mean 17 weeks; OnTrack: D 45min ; I moderate to high 80% of one rep. max.; F 2 (supervised training); DP mean 17 weeks	HI: D 60min; I high; F 2; DPm 12 weeks; LMI: D 60min; I low to morderate; F 2; DP 12 weeks	CBT: D 90min every 6 weeks; I NA; D 12 weeks PE: D 150 to 180min; I 60-80% of one rep. max; F NI; DP 12 weeks	D 15- 45min; I 60-80% of VO2max; F NI; DP 18 weeks delivered by DVD	D 60min; I Borg 13 for walking and 15/16 for exercise; F 2(supervised) 3-4 (home based); DP 125 weeks
Intervention type	cardiovascular interval and strength training, 30min physical activity recom-mendation on 3 days/week	cardiovascular and strength training	cardiovascular and strength training, physical activity recom-mendation of 30min being active 5times/week	cardiovascular and strength training, recom- mendation of 30min being physically active on 3 days/week	cardiovascular training	cardiovascular and strength training, shoulder training	cardiovascular and strength training with flexibility and balance components
Adherence to the intervention	83% in the class offered	0.88	Onco Move: NI class intervention, 55% home based training OnTrack: 71% class intervention, 48% home based training	HI: 74% LMI: 70%	CBT: 58% PE: 64% CBT/PE:70%	higher in the first 3 month than later on. After 12 month 11 of 37 participants completed their program	PA 63%
Starting point of intervention	newly diagnosed (< 6weeks for breast and <10weeks for colon cancer) scheduled for chemotherapy	3-4 weeks post-surgery	first cycle of chemotherapy until 3 weeks after the last cycle	completed adjuvant chemotherapy	undergone adjuvant chemotherapy and/or hormonal therapy	following surgery undergoing adjuvant chemo therapy, 1-2 weeks after starting	following curative intent; possible walk of 400m within 15min without assistive device or sitting
Comparator	usual care with instruction to maintain habitual levels of activity	usual care	usual care	waiting list control	waiting list control	active sham intervention with relaxation and flexibility program	weekly health education
Comparator specification	D NI; I NI; F NI	D NI; I NI; F NI	D NI; I NI; F NI	NI	NI	D 30min I; NA F NI	NI
Note. CT clinical trial; AM analytic model; CUA cost utility analysis; CEA cost effectiveness analysis; f female; m male; int. intervention; contr. control; F frequence per week; I intensity; D duration; HI High intensity; DP Duration of the program; LMI Low to moderate intensity; CBT cognitive behavioral therapy; PE physical exercise; NI no information; NA not applicable
