# Supplementary material for: Cost-effectiveness of physical activity interventions in cancer survivors of developed countries: a systematic review
Source: J Cancer Surviv. 2021 Feb 23;15(6):961–75. doi: 10.1007/s11764-021-01002-0 (PMC8521580; doi:10.1007/s11764-021-01002-0)
Supplement: Supplementary file 2 — (XLSX 21 kb) [file 11764_2021_1002_MOESM2_ESM.xlsx]

## Sheet: Tabelle1
			Table 4. Summary of study-level cost-effectiveness data supplement
	May et al.53	Gordon et al.54	van Waart et al.55	Kampshoff et al.56	Mewes et al.57	Haines et al.58	Ha et al.52
Analytic approach	CT based	CT based	CT based	CT based	CT and DAM based	CT based	DAM based
Perspective	sp, hcp	hpp (patients and government), spp (incl. exersice related out-of-pocket spendings), pp	sp	sp	hsp	sp	op, sp
Definition of treatment effect	QALY	QALY, improvement in Quality of life	QALY, improvement in clinical outcome	QALY	QALY	QALY	QALY, disease free survival
Primary health outcome cost-effectiveness analysis (utility score)	EQ-5D after 18 weeks for breast cancer: int. 0.83 utilities; contr. 0.83 ulilities; EQ-5D after 18 weeks for colon cancer: int. 0.83 utilities; contr. 0.80 utilities	EQ-5D-3L 12 month post surgery int. 0.86 utilities; contr. 0.85 utilities	EQ-5D-3L after 6 month OncoMove 0.63 utilities; OnTrack 0.65 utilities	EQ-5D-3L Global quality of life after 64 weeks LMI 0.8 utilities; HI 0.83 utilities	SF 36 converted to EQ-5D for menopausal symptoms 0.78 utilities from the first to 0.85 utilities to the last cycle with transition probabilities in CBT of 0.484 utilities and 0.453 utilities in PE	EQ-5D utility after 6 month int. 0.80 utilities; contr. 0.83 utilities	EQ-5D generates an average of 0.79 utilities
Currency	Euro	Australian Dollar	Euro	Euro	Euro	Australian Dollar	US Dollars
Cost year	2011	2014	2017	2012	NR	2006	2017
Time horizon	less than 1 year	1 year	1 year	64 weeks	5 years	less than 1 year	median of 2.6 years
Discounting	No discounting	No discounting	No discounting	costs and effects	costs and effects	No discounting	costs and effects
Discount rate	NA	NA	NA	future costs at 4 %, effects at 1.5 % annually (Dutch pharmaco-economic guidelines)	future costs at 4 %, effects at 1.5 % annually (Dutch pharmaco-economic guidelines)	NR	0.03
Health care costs intervention group	sp mean of 19623 in breast cancer, 15013 in colon cancer; hcp mean of 12713 in breast cancer and 7640 in colon cancer *without intervention costs	spp 126620; pp 112267 *with intervention costs	OncoMove mean 23191; OnTrack mean 22834 *without intervention costs	LMI 13278; HI 9153 *without intervention costs	CBT 500.46/patient (190.07+210.39+100), for all 86 patients 43039.56; PE 507.37/patient (196.98+210.39+100) , 44141.19 for all patients after 1 cycle *with intervention costs	Mean 10082 *without Intervention costs	op 110224; sp 116685 *NI if intervention costs were included or not
Intervention costs	PACT in breast cancer mean 794; PACT in colon cancer mean 824	spp 967.31; pp 837.81	Onco-Move 3552.14; OnTrack 57506.58	LMI 815; HI:858	CBT 190.07/patient, for all 86 patients 16346.02; PE 196.98/patient, 17137.26 over all patients	NA	NA
Health care cost control group	sp mean of 17473 in breast cancer, 19154 in colon cancer; hcp mean of 16335 in breast cancer, 18474 in colon cancer	2680	20795	NR	NR	Mean 3819	op 105485; sp 105967
Indirect costs intervention group	sp mean of 1104 (SD 1511) unpaid domestic help, 4378 (SD 3650) sick leaves in breast cancer; mean of 1186 (SD 2418) unpaid domestic help, 4887 (SD 4335) sick leaves in colon cancer	NR	OncoMove 18885; OnTrack 17795	LMI 23585; HI 18770	NR	0	op 6461
Indirect costs control group	sp mean of 934 (SD 1025) unpaid domestic help, 3808 (SD 3120)sick leaves in breast cancer; mean of 411 (SD 427)unpaid domestic help, 5826 (SD 4371) sick leaves in colon cancer	NR	18317	NR	NR	Mean 1280	op 482
Threshold value	80000	50000	20000 and 80000	20000, 52000 main analysis; 58000, 80000 in the side analysis	20000, 30000, 80000	NA	100000
Incremental cost per strategy	2912 breast cancer; 4321 colon cancer	spp 2644; pp 2282	OncoMove NR; OnTrack NR	2429 HI versus LMI	CBT 184; PE 185	0	4740
Incremental effectiveness	0.01 breast cancer; 0.03 colon cancer	spp 0.009	OncoMove 0.04; OnTrack 0.04	No within group differences	CBT 0.0079; PE 0.0067	0.03	0.06
Sensitivity analysis	probabilistic, deterministic (SA1) Health care perspective, (SA2) without radio and cancer therapy, (SA3) subgroup no immunotherapy, (SA4) maximum cost price PACT, (SA5) minimum cost price PACT	probabilistic, deterministic (SA1) QALY lower and upper end of 95% CI in intervention and usual care group; (SA2) car leasing; (SA3) provider model costs low and high; (SA4) out of pocket expenses low and high; (SA5) incremental number of improvers	probabilistic, deterministic (SA1) based on complete cases, (SA2) estimating absenteeism costs, (SA3) calculation the intervention costs of OnTrack based on planned sessions, (SA4) per protocol approach with adherence of 75%, (SA5) absenteeism costs using friction cost approach, (SA6) absenteeism costs using human capital approach, (SA7) health care perspective, (SA8) intervention costs using tim…	probabilistic, deterministic (SA1) fixed intervention costs, (SA2) patients with disease recurrence excluded, (SA3) subgroup analysis for general fatigue, grip strength and PeakVO2	probabilistic, deterministic (SA1) One-way analyses with +/-20% effect lasts 1.5 years, (SA2) effect lasts 3years, (SA3)-20% in menopausal symptoms, (SA4) +/-20% cognitive behavioral therapy intervention costs, (SA5) +/-20% physical exercise intervention costs, (SA6) +/- disease state menopausal symptoms and perceived reduction in menopausal symptoms	probabilistic, deterministic (SA1) exclusion of 7 extreme outliers	probabilistic, deterministic (SA1) cost, (SA2) probability of increasing exercise, (SA3) health utility benefit
Main cost-effectiveness results in original currency	403.394/QALY breast cancer; NI colon cancer	spp 105231/QALY; pp 90842/QALY	OncoMove 70052/QALY; OnTrack 26916/QALY	87.831/QALY	CBT 22.502/QALY; PE 28.078/QALY	NI	79504/QALY
Summary of results described by the authors of primary papers	Colon cancer: lower health-care costs and less hours absence from work; Breast cancer: higher cost no apparent effect on quality of life	exercise intervention may be cost-effective if society is willing to pay approximately 3000AUSDollar per month	OnTrack could be cost-effective for general and physical fatigue depending on willingness to pay; OncoMove is not likely to be cost-effective; both treatments are not cost-effective for physical fitness; Longer cycles of chemotherapy induces higher health care costs; Probability of cost-effectiveness increases substantially with increased compliance	effect of high intensity training on role and social functionning is significantly lager for HI than LMI; Cardio-respiratory fitness was successfully for short and long-term in both group; HI was cost-effective due to lower health care costs; Dose response relationship of exercise intensity	CBT and PE are effective and cost-effective; Choice on patient preferences.	DVD multimodal exercise program improve short term health but of questionable economic efficiency; 7 outlier had extremely intense health care costs	costs of exercise program were most sensitive to the change of results and the intervention; cost-effective on an organizational but not on a societal level
Probability of cost effectiveness	colon cancer the intervention was 100% dominant; breast cancer the probability of effectiveness was 2%	likelihood of spp being cost-effectiveness was 44.4% and of pp 46.3%	max. probability of Onco-Move and OnTrack being cost-effectiveness at 6month follow up was 17% and 31% respectively; With 80000 willingness-to-pay threshold 55% and 79% respectively	probability of HI exercise being cost-effective compared with LMI was 87%; probability increases to 91% at a willingness to pay of 20000/QALY	PE has the highest probability of being cost-effective up to a ceiling ratio of 26000/QALY; beyond CBT has the highest probability of being cost-effective with a probability of 49% at 30000/QALY up to 56% at 80000/QALY	low probability of both less costly and more effective than the control condition; 0.05% utility based QALYs full data set and 25.55% utility based QALYs outliers excluded	The LIFE was cost-effective with a 71% (with willingness to pay threshold of 150000/QALY, 94%) probability and usual care with a probability of 27%
Note: CT clinical tiral; DAM desicion analytic model; int. intervention group; contr. control group; sp societal perspective; hcp health care perspective; hpp health provider perspective; spp service provider perspective; pp private perspective; hsp health system perspective; op organizational perspective; NR not reported; NA not applicable; HI High intensity; LMI Low to moderate intensity; CBT c…
